# Supplementary material for: Three-Dimensional Autofocusing Visual Feedback for Automated Rare Cells Sorting in Fluorescence Microscopy
Source: Micromachines (Basel). 2019 Aug 27;10(9):567. doi: 10.3390/mi10090567 (PMC6780806; doi:10.3390/mi10090567)
Supplement: Supplementary file 1 [file micromachines-10-00567-s001.zip]

Archive with 1 entries (1 files):
- micromachines-567204-supplementary.mp4
